# Supplementary material for: A comprehensive benchmarking for spatially resolved transcriptomics clustering methods across variable technologies, organs, and replicates
Source: Imeta. 2025 Oct 9;4(6):e70084. doi: 10.1002/imt2.70084 (PMC12747554; doi:10.1002/imt2.70084)
Supplement: Supplementary file 2 — Table S1: Datasets used in benchmark. Table S2: Recommended clustering methods under different scenarios, summarized by technology, organ, and biological replicates. [file IMT2-4-e70084-s001.xlsx]

## Sheet: S1
Table S1 Datasets used in benchmark
Technology	Organ	Dataset	Sample	Number of Spots	Number of Genes	Sparsity	Number of Clusters	Annotation	Original Annotation	Level of confidence	Source	Reference
10x Visium	Brain	DLPFC	151507	4221	33538	0.958	7	domain	Manual Annotation	Level 1	http://research.libd.org/globus	Maynard, K.R., Collado-Torres, L., Weber, L.M. et al. Transcriptome-scale spatial gene expression in the human dorsolateral prefrontal cortex. Nat Neurosci 24, 425–436 (2021).
10x Visium	Brain	DLPFC	151508	4381	33538	0.964	7	domain	Manual Annotation	Level 1
10x Visium	Brain	DLPFC	151509	4788	33538	0.957	7	domain	Manual Annotation	Level 1
10x Visium	Brain	DLPFC	151510	4595	33538	0.959	7	domain	Manual Annotation	Level 1
10x Visium	Brain	DLPFC	151669	3636	33538	0.946	5	domain	Manual Annotation	Level 1
10x Visium	Brain	DLPFC	151670	3484	33538	0.95	5	domain	Manual Annotation	Level 1
10x Visium	Brain	DLPFC	151671	4093	33538	0.945	5	domain	Manual Annotation	Level 1
10x Visium	Brain	DLPFC	151672	3888	33538	0.947	5	domain	Manual Annotation	Level 1
10x Visium	Brain	DLPFC	151673	3611	33538	0.934	7	domain	Manual Annotation	Level 1
10x Visium	Brain	DLPFC	151674	3635	33538	0.92	7	domain	Manual Annotation	Level 1
10x Visium	Brain	DLPFC	151675	3566	33538	0.946	7	domain	Manual Annotation	Level 1
10x Visium	Brain	DLPFC	151676	3431	33538	0.942	7	domain	Manual Annotation	Level 1
10x Visium	Brain	Mouse Brain	S1_Sagittal_Anterior_Level1	2693	32285	0.818	9	domain	Manual Annotation	Level 1	https://gene.ai.tencent.com/SpatialOmics/dataset?datasetID=27	Gracia Villacampa E, Larsson L, Mirzazadeh R, et al. Genome-wide spatial expression profiling in formalin-fixed tissues. Cell Genom. 2021 Dec 8;1(3):100065.
10x Visium	Brain	Mouse Brain	S1_Sagittal_Anterior_Level2	2693	32285	0.818	22	domain	Manual Annotation	Level 1
10x Visium	Brain	Mouse Brain	S1_Sagittal_Anterior_Level3	2693	32285	0.818	41	domain	Manual Annotation	Level 1
10x Visium	Brain	Mouse Brain	S1_Sagittal_Anterior_Level4	2693	32285	0.818	51	domain	Manual Annotation	Level 1
10x Visium	Brain	Mouse Brain	FF3_S1_Sagittal_Posterior	3353	31053	0.854	17	domain	Unsupervised clustering	Level 3
10x Visium	Brain	Mouse Brain	FF4_S2_Sagittal_Anterior	2825	31053	0.838	18	domain	Unsupervised clustering	Level 3
10x Visium	Brain	Mouse Brain	FF5_S2_Sagittal_Posterior	3293	31053	0.859	18	domain	Unsupervised clustering	Level 3
10x Visium	Brain	Mouse Brain	FF6	2560	31053	0.848	17	domain	Unsupervised clustering	Level 3
10x Visium	Brain	Mouse Brain	FF7	2500	31053	0.859	17	domain	Unsupervised clustering	Level 3
10x Visium	Brain	Human Cerebellum	Whole_Transcriptome	4992	36601	0.922	8	domain	Unsupervised clustering	Level 3	https://www.10xgenomics.com/datasets/human-cerebellum-whole-transcriptome-analysis-1-standard-1-2-0	10x Genomics
10x Visium	Brain	Mouse Brain	Section_Coronal	2686	32285	0.816	15	domain	Manual Annotation	Level 1	https://support.10xgenomics.com/spatial-gene-expression/datasets	Squidpy
10x Visium	Breast	Human Breast Cancer	Block_A_Section1	3798	36601	0.846	20	domain	Manual Annotation	Level 1	https://www.10xgenomics.com/datasets/human-breast-cancer-block-a-section-1-1-standard-1-1-0	10x Genomics
10x Visium	Breast	Human Breast Cancer	Block_A_Section2	3987	36601	0.851	10	domain	Unsupervised clustering	Level 3	https://www.10xgenomics.com/datasets/human-breast-cancer-block-a-section-2-1-standard-1-1-0
10x Visium	Breast	Human Breast Cancer	Whole_Transcriptome	4898	36601	0.904	9	domain	Unsupervised clustering	Level 3	https://www.10xgenomics.com/datasets/human-breast-cancer-visium-fresh-frozen-whole-transcriptome-1-standard
10x Visium	Breast	Human Breast	sample01	2103	36601	0.929	9	domain	Unsupervised clustering + Marker genes	Level 1	https://cellxgene.cziscience.com/collections/4195ab4c-20bd-4cd3-8b3d-65601277e731	Kumar, T., Nee, K., Wei, R. et al. A spatially resolved single-cell genomic atlas of the adult human breast. Nature 620, 181–191 (2023).
10x Visium	Breast	Human Breast	sample02	1400	36601	0.936	9	domain	Unsupervised clustering + Marker genes	Level 1
10x Visium	Breast	Human Breast	sample03	2364	36601	0.952	9	domain	Unsupervised clustering + Marker genes	Level 1
10x Visium	Breast	Human Breast	sample04	2504	36601	0.959	9	domain	Unsupervised clustering + Marker genes	Level 1
10x Visium	Breast	Human Breast	sample05	2224	36601	0.932	9	domain	Unsupervised clustering + Marker genes	Level 1
10x Visium	Breast	Human Breast	sample06	3037	36601	0.936	9	domain	Unsupervised clustering + Marker genes	Level 1
10x Visium	Breast	Human Breast	sample07	2086	36601	0.951	9	domain	Unsupervised clustering + Marker genes	Level 1
10x Visium	Breast	Human Breast	sample08	2801	36601	0.927	9	domain	Unsupervised clustering + Marker genes	Level 1
10x Visium	Breast	Human Breast	sample09	2694	36601	0.929	9	domain	Unsupervised clustering + Marker genes	Level 1
10x Visium	Breast	Human Breast	sample10	2473	36601	0.949	9	domain	Unsupervised clustering + Marker genes	Level 1
10x Visium	Heart	Human Heart	Human_Heart	4247	36601	0.947	3	domain	Unsupervised clustering	Level 3	https://www.10xgenomics.com/datasets/human-heart-1-standard-1-1-0	10x Genomics
10x Visium	Heart	Chicken Heart	D10	1916	24356	0.912	7	domain	Manual Annotation	Level 1	https://github.com/madhavmantri/chicken_heart	Mantri, M., Scuderi, G.J., Abedini-Nassab, R. et al. Spatiotemporal single-cell RNA sequencing of developing chicken hearts identifies interplay between cellular differentiation and morphogenesis. Nat Commun 12, 1771 (2021). https://doi.org/10.1038/s41467-021-21892-z
10x Visium	Heart	Chicken Heart	D14	1967	24356	0.916	6	domain	Manual Annotation	Level 1
10x Visium	Heart	Chicken Heart	D4	747	24356	0.905	5	domain	Manual Annotation	Level 1
10x Visium	Heart	Chicken Heart	D7	1966	24356	0.908	7	domain	Manual Annotation	Level 1
10x Visium	Heart	Human Cardiac Niches	LV_9383356	1166	33538	0.982	3	domain	Manual Annotation	Level 1	https://www.heartcellatlas.org	Kanemaru, K., Cranley, J., Muraro, D. et al. Spatially resolved multiomics of human cardiac niches. Nature 619, 801–810 (2023).
10x Visium	Heart	Human Cardiac Niches	RA_10238251	1302	33538	0.952	4	domain	Manual Annotation	Level 1
10x Visium	Heart	Human Cardiac Niches	SAN_13233999	2881	33538	0.935	6	domain	Manual Annotation	Level 1
10x Visium	Heart	Human Cardiac Niches	SAN_13233996	3052	33538	0.95	6	domain	Manual Annotation	Level 1
10x Visium	Heart	Human Cardiac Niches	SP_8795938	1564	33538	0.929	3	domain	Manual Annotation	Level 1
10x Visium	Heart	Human Cardiac Niches	RA_9383353	1035	33538	0.955	4	domain	Manual Annotation	Level 1
10x Visium	Heart	Human Cardiac Niches	SP_8795939	2037	33538	0.937	4	domain	Manual Annotation	Level 1
10x Visium	Heart	Human Cardiac Niches	LV_8795933	2891	33538	0.962	6	domain	Manual Annotation	Level 1
10x Visium	Heart	Human Cardiac Niches	AX_10238253	2168	33538	0.929	5	domain	Manual Annotation	Level 1
10x Visium	Heart	Human Cardiac Niches	SAN_12992072	3802	33538	0.925	7	domain	Manual Annotation	Level 1
10x Visium	Heart	Human Cardiac Niches	SAN_13233997	3400	33538	0.95	5	domain	Manual Annotation	Level 1
10x Visium	Heart	Human Cardiac Niches	RV_8795940	1225	33538	0.96	4	domain	Manual Annotation	Level 1
10x Visium	Heart	Human Cardiac Niches	SAN_13233998	3448	33538	0.934	6	domain	Manual Annotation	Level 1
10x Visium	Heart	Human Cardiac Niches	AVN_11290658	2697	33538	0.975	5	domain	Manual Annotation	Level 1
10x Visium	Heart	Human Cardiac Niches	LV_9383354	2073	33538	0.972	4	domain	Manual Annotation	Level 1
10x Visium	Heart	Human Cardiac Niches	AVN_13228103	2942	33538	0.946	6	domain	Manual Annotation	Level 1
10x Visium	Heart	Human Cardiac Niches	RV_9341982	1252	33538	0.942	4	domain	Manual Annotation	Level 1
10x Visium	Heart	Human Cardiac Niches	LA_8795934	1831	33538	0.958	4	domain	Manual Annotation	Level 1
10x Visium	Heart	Human Cardiac Niches	LA_10238252	1702	33538	0.941	6	domain	Manual Annotation	Level 1
10x Visium	Heart	Human Cardiac Niches	LV_9383358	1236	33538	0.983	3	domain	Manual Annotation	Level 1
10x Visium	Heart	Human Cardiac Niches	LA_8795935	1040	33538	0.947	5	domain	Manual Annotation	Level 1
10x Visium	Heart	Human Cardiac Niches	AX_9341984	2152	33538	0.967	2	domain	Manual Annotation	Level 1
10x Visium	Heart	Human Cardiac Niches	AVN_11290662	3153	33538	0.967	6	domain	Manual Annotation	Level 1
10x Visium	Heart	Human Cardiac Niches	AVN_12992075	3478	33538	0.957	4	domain	Manual Annotation	Level 1
10x Visium	Heart	Human Cardiac Niches	SAN_11702009	3982	17922	0.845	9	domain	Manual Annotation	Level 1
10x Visium	Heart	Human Cardiac Niches	RA_8795937	2955	33538	0.945	7	domain	Manual Annotation	Level 1
10x Visium	Heart	Human Cardiac Niches	SP_11350375	2843	33538	0.957	6	domain	Manual Annotation	Level 1
10x Visium	Heart	Human Cardiac Niches	LV_9383352	2260	33538	0.974	3	domain	Manual Annotation	Level 1
10x Visium	Heart	Human Cardiac Niches	SAN_13228105	2852	33538	0.95	7	domain	Manual Annotation	Level 1
10x Visium	Heart	Human Cardiac Niches	AVN_12992074	4521	33538	0.948	6	domain	Manual Annotation	Level 1
10x Visium	Heart	Human Cardiac Niches	SAN_13228106	3430	33538	0.945	8	domain	Manual Annotation	Level 1
10x Visium	Heart	Human Cardiac Niches	AVN_11350377	2807	33538	0.965	6	domain	Manual Annotation	Level 1
10x Visium	Heart	Human Cardiac Niches	RA_9383355	1735	33538	0.969	3	domain	Manual Annotation	Level 1
10x Visium	Heart	Human Cardiac Niches	AX_8795936	2177	33538	0.961	4	domain	Manual Annotation	Level 1
10x Visium	Heart	Human Cardiac Niches	SAN_10659160	4243	33538	0.95	8	domain	Manual Annotation	Level 1
10x Visium	Heart	Human Cardiac Niches	SAN_11702010	3797	17922	0.812	9	domain	Manual Annotation	Level 1
10x Visium	Heart	Human Cardiac Niches	SP_10550732	2199	33538	0.954	3	domain	Manual Annotation	Level 1
10x Visium	Heart	Human Cardiac Niches	AVN_11290657	2090	33538	0.98	5	domain	Manual Annotation	Level 1
10x Visium	Heart	Human Cardiac Niches	AVN_11290659	2338	33538	0.968	5	domain	Manual Annotation	Level 1
10x Visium	Heart	Human Cardiac Niches	LA_9341983	1249	33538	0.95	4	domain	Manual Annotation	Level 1
10x Visium	Heart	Human Cardiac Niches	SAN_11702008	3533	17922	0.806	7	domain	Manual Annotation	Level 1
10x Visium	Heart	Human Cardiac Niches	RV_10550730	2562	33538	0.954	4	domain	Manual Annotation	Level 1
10x Visium	Intestine	Mouse Intestine	A1S1	2604	31053	0.858	17	domain	Unsupervised clustering + Marker genes	Level 1	https://gene.ai.tencent.com/SpatialOmics/dataset?datasetID=3	Parigi, S.M., Larsson, L., Das, S. et al. The spatial transcriptomic landscape of the healing mouse intestine following damage. Nat Commun 13, 828 (2022).
10x Visium	Intestine	Mouse Intestine	B1S2	3630	31053	0.871	17	domain	Unsupervised clustering + Marker genes	Level 1
10x Visium	Intestine	Mouse Intestine	C1S7	3934	31053	0.916	12	domain	Unsupervised clustering	Level 3
10x Visium	Intestine	Mouse Intestine	D1S8	3547	31053	0.912	12	domain	Unsupervised clustering	Level 3
10x Visium	Intestine	Human Intestine Cancer	FPPE	2660	17943	0.623	8	domain	Unsupervised clustering	Level 3	https://www.10xgenomics.com/datasets/human-intestine-cancer-1-standard	10x Genomics
10x Visium	Intestine	Human Intestine	A1	2649	33538	0.956	13	domain	Unsupervised clustering	Level 3	https://www.ncbi.nlm.nih.gov/geo/query/acc.cgi?acc=GSE158328	Fawkner-Corbett D, Antanaviciute A, Parikh K, et al. Spatiotemporal analysis of human intestinal development at single-cell resolution. Cell. 2021 Feb 4;184(3):810-826.e23.
10x Visium	Intestine	Human Intestine	A2	2316	33538	0.934	10	domain	Unsupervised clustering	Level 3
10x Visium	Intestine	Human Intestine	A3	1080	33538	0.926	7	domain	Unsupervised clustering	Level 3
10x Visium	Intestine	Human Intestine	A4	1242	33538	0.917	9	domain	Unsupervised clustering	Level 3
10x Visium	Intestine	Human Intestine	A6	346	33538	0.857	5	domain	Unsupervised clustering	Level 3
10x Visium	Intestine	Human Intestine	A7	344	33538	0.881	5	domain	Unsupervised clustering	Level 3
10x Visium	Intestine	Human Intestine	A8	709	33538	0.897	6	domain	Unsupervised clustering	Level 3
10x Visium	Intestine	Human Intestine	A9	644	33538	0.887	5	domain	Unsupervised clustering	Level 3
10x Visium	Intestine	Human Small Intestine	V10F24-048_A1	3191	33538	0.978	5	domain	Manual Annotation	Level 1	https://data.mendeley.com/datasets/4w6krnywhn/1	Mirzazadeh, R., Andrusivova, Z., Larsson, L. et al. Spatially resolved transcriptomic profiling of degraded and challenging fresh frozen samples. Nat Commun 14, 509 (2023).
10x Visium	Intestine	Human Small Intestine	V10F24-048_B1	3402	33538	0.981	5	domain	Manual Annotation	Level 1
10x Visium	Intestine	Human Small Intestine	V10F24-048_C1	3428	33538	0.984	5	domain	Manual Annotation	Level 1
10x Visium	Intestine	Human Small Intestine	V10F24-048_D1	3180	33538	0.987	5	domain	Manual Annotation	Level 1
10x Visium	Intestine	Human Small Intestine	V10F24-050_A1	3240	33538	0.976	5	domain	Manual Annotation	Level 1
10x Visium	Intestine	Human Small Intestine	V10F24-050_B1	3331	33538	0.988	5	domain	Manual Annotation	Level 1
10x Visium	Intestine	Human Small Intestine	V10F24-050_C1	3282	33538	0.989	5	domain	Manual Annotation	Level 1
10x Visium	Intestine	Human Small Intestine	V10F24-050_D1	3320	33538	0.983	5	domain	Manual Annotation	Level 1
10x Visium	Intestine	Human Small Intestine	V10S29-108_A1	2288	17943	0.945	5	domain	Manual Annotation	Level 1
10x Visium	Intestine	Human Small Intestine	V11B18-363_D1	2912	17943	0.956	5	domain	Manual Annotation	Level 1
10x Visium	Intestine	Human Small Intestine	V19T26-028_A1	3087	33538	0.947	5	domain	Manual Annotation	Level 1
10x Visium	Intestine	Human Small Intestine	V19T26-028_B1	3201	33538	0.942	5	domain	Manual Annotation	Level 1
10x Visium	Intestine	Human Small Intestine	V19T26-028_C1	3161	33538	0.945	5	domain	Manual Annotation	Level 1
10x Visium	Intestine	Human Small Intestine	V19T26-028_D1	3258	33538	0.951	5	domain	Manual Annotation	Level 1
10x Visium	Intestine	Human Colon	V10S29-108_B1	3360	17943	0.958	3	domain	Manual Annotation	Level 1
10x Visium	Intestine	Human Colon	V11A20-396_A1	1432	36601	0.986	3	domain	Manual Annotation	Level 1
10x Visium	Intestine	Human Colon	V11A20-396_C1	3301	36601	0.988	3	domain	Manual Annotation	Level 1
10x Visium	Intestine	Human Colon	V11B18-363_C1	3742	17943	0.982	3	domain	Manual Annotation	Level 1
10x Visium	Intestine	Human Colon	V11M22-349_A1	1071	17943	0.919	2	domain	Manual Annotation	Level 1
10x Visium	Intestine	Human Colon	V11M22-349_B1	1154	17943	0.908	3	domain	Manual Annotation	Level 1
10x Visium	Kidney	Adult Mouse Kidney	FFPE	3124	19465	0.644	10	domain	Unsupervised clustering	Level 3	https://www.10xgenomics.com/resources/datasets/adult-mouse-kidney-ffpe-1-standard-1-3-0	10x Genomics
10x Visium	Kidney	Human Kidney	FFPE	5936	18085	0.675	11	domain	Unsupervised clustering	Level 3	https://www.10xgenomics.com/datasets/human-kidney-11-mm-capture-area-ffpe-2-standard	10x Genomics
10x Visium	Kidney	Human Kidney Organoid	V19D02-085_B1	413	33538	0.955	6	domain	Unsupervised clustering	Level 3	https://doi.org/10.17632/xjtv62ncwr.1	Gracia Villacampa E, Larsson L, Mirzazadeh R, et al. Genome-wide spatial expression profiling in formalin-fixed tissues. Cell Genom. 2021 Dec 8;1(3):100065.
10x Visium	Kidney	Human Kidney Organoid	V19D02-085_C1	475	33538	0.956	6	domain	Unsupervised clustering	Level 3
10x Visium	Kidney	Human Kidney Organoid	V19D02-085_D1	469	33538	0.95	7	domain	Unsupervised clustering	Level 3
10x Visium	Kidney	Mouse Kidney	Section_Coronal	1438	32285	0.805	6	domain	Unsupervised clustering	Level 3	https://www.10xgenomics.com/datasets/mouse-kidney-section-coronal-1-standard-1-1-0	10x Genomics
10x Visium	Liver	Mouse Liver	GSM5764414	1293	31053	0.857	4	domain	Manual Annotation	Level 1	https://livercellatlas.org/	Guilliams M, Bonnardel J, Haest B, et al. Spatial proteogenomics reveals distinct and evolutionarily conserved hepatic macrophage niches. Cell. 2022 Jan 20;185(2):379-396.e38.
10x Visium	Liver	Mouse Liver	GSM5764415	1363	31053	0.86	4	domain	Manual Annotation	Level 1
10x Visium	Liver	Mouse Liver	GSM5764416	1316	31053	0.868	4	domain	Manual Annotation	Level 1
10x Visium	Liver	Mouse Liver	GSM5764417	1790	31053	0.856	4	domain	Manual Annotation	Level 1
10x Visium	Liver	Mouse Liver	GSM5764419	1121	31053	0.838	4	domain	Manual Annotation	Level 1
10x Visium	Liver	Mouse Liver	GSM5764420	2002	31053	0.845	4	domain	Manual Annotation	Level 1
10x Visium	Liver	Mouse Liver	GSM5764421	1780	31053	0.854	4	domain	Manual Annotation	Level 1
10x Visium	Liver	Mouse Liver	GSM5764422	1768	31053	0.842	4	domain	Manual Annotation	Level 1
10x Visium	Liver	Human Liver	GSM5764424	626	32738	0.903	4	domain	Manual Annotation	Level 1	https://livercellatlas.org/	Guilliams M, Bonnardel J, Haest B, et al. Spatial proteogenomics reveals distinct and evolutionarily conserved hepatic macrophage niches. Cell. 2022 Jan 20;185(2):379-396.e38.
10x Visium	Liver	Human Liver	GSM5764425	371	32738	0.904	4	domain	Manual Annotation	Level 1
10x Visium	Liver	Human Liver	GSM5764426	1759	32738	0.897	4	domain	Manual Annotation	Level 1
10x Visium	Liver	Human Liver	GSM5764427	658	32738	0.884	4	domain	Manual Annotation	Level 1
10x Visium	Liver	Human Liver	GSM5764428	919	32738	0.914	4	domain	Manual Annotation	Level 1
10x Visium	Lung	Human Lung Organoid	V19D02-088_A1	416	33538	0.949	6	domain	Unsupervised clustering	Level 3	https://doi.org/10.17632/xjtv62ncwr.1	Gracia Villacampa E, Larsson L, Mirzazadeh R, et al. Genome-wide spatial expression profiling in formalin-fixed tissues. Cell Genom. 2021 Dec 8;1(3):100065.
10x Visium	Lung	Human Lung Organoid	V19D02-088_B1	444	33538	0.945	6	domain	Unsupervised clustering	Level 3
10x Visium	Lung	Human Lung Organoid	V19D02-088_C1	439	33538	0.945	5	domain	Unsupervised clustering	Level 3
10x Visium	Lung	Human Lung Organoid	V19D02-088_D1	533	33538	0.941	6	domain	Unsupervised clustering	Level 3
10x Visium	Lung	Human Lung	6332STDY10289520	1948	33538	0.863	10	domain	Manual Annotation	Level 1	https://fetal-lung.cellgeni.sanger.ac.uk/	He P, Lim K, Sun D, et al. A human fetal lung cell atlas uncovers proximal-distal gradients of differentiation and key regulators of epithelial fates. Cell. 2022 Dec 8;185(25):4841-4860.e25.
10x Visium	Lung	Human Lung	6332STDY10289521	2479	33538	0.863	13	domain	Manual Annotation	Level 1
10x Visium	Lung	Human Lung	6332STDY10289522	3265	33538	0.895	12	domain	Manual Annotation	Level 1
10x Visium	Lung	Human Lung	6332STDY10289523	1287	33538	0.889	13	domain	Manual Annotation	Level 1
10x Visium	Lung	Human Lung	6332STDY9479166	614	33538	0.86	10	domain	Manual Annotation	Level 1
10x Visium	Lung	Human Lung	6332STDY9479167	780	33538	0.873	12	domain	Manual Annotation	Level 1
10x Visium	Lung	Human Lung	6332STDY9479168	3137	33538	0.912	13	domain	Manual Annotation	Level 1
10x Visium	Lung	Human Lung	6332STDY9479169	2271	33538	0.942	11	domain	Manual Annotation	Level 1
10x Visium	Lung	Human Lung	6332STDY9479170	667	33538	0.849	9	domain	Manual Annotation	Level 1
10x Visium	Lung	Human Lung	6332STDY9479171	764	33538	0.852	9	domain	Manual Annotation	Level 1
10x Visium	Lung	Human Lung	6332STDY9479172	2699	33538	0.908	13	domain	Manual Annotation	Level 1
10x Visium	Skin	Squamous Cell Carcinoma	V10F24-015_A1	2793	33538	0.941	12	domain	Unsupervised clustering	Level 3	https://doi.org/10.17632/2bh5fchcv6.1	https://doi.org/10.1038/s41587-021-01075-3
10x Visium	Skin	Squamous Cell Carcinoma	V10F24-015_B1	2496	33538	0.96	10	domain	Unsupervised clustering	Level 3
10x Visium	Skin	Squamous Cell Carcinoma	V10F24-015_C1	2752	33538	0.956	9	domain	Unsupervised clustering	Level 3
10x Visium	Skin	Squamous Cell Carcinoma	V10F24-015_D1	2363	33538	0.96911	11	domain	Unsupervised clustering	Level 3
ST	Brain	Mouse Brain	02A	240	23371	0.798031	3	domain	Manual Annotation	Level 1	https://www.ncbi.nlm.nih.gov/geo/query/acc.cgi?acc=GSE147747 https://www.molecularatlas.org/atlas	Ortiz C, Navarro JF, Jurek A, et al. Molecular atlas of the adult mouse brain. Sci Adv. 2020 Jun 26;6(26):eabb3446.
ST	Brain	Mouse Brain	02B	218	23371	0.786206	4	domain	Manual Annotation	Level 1
ST	Brain	Mouse Brain	03A	269	23371	0.79488	6	domain	Manual Annotation	Level 1
ST	Brain	Mouse Brain	03B	273	23371	0.807268	5	domain	Manual Annotation	Level 1
ST	Brain	Mouse Brain	04A	286	23371	0.821524	7	domain	Manual Annotation	Level 1
ST	Brain	Mouse Brain	04B	324	23371	0.793886	6	domain	Manual Annotation	Level 1
ST	Brain	Mouse Brain	05A	353	23371	0.827177	7	domain	Manual Annotation	Level 1
ST	Brain	Mouse Brain	05B	351	23371	0.821236	7	domain	Manual Annotation	Level 1
ST	Brain	Mouse Brain	06A	384	23371	0.840698	7	domain	Manual Annotation	Level 1
ST	Brain	Mouse Brain	06B	398	23371	0.813032	7	domain	Manual Annotation	Level 1
ST	Brain	Mouse Brain	07A	481	23371	0.831187	7	domain	Manual Annotation	Level 1
ST	Brain	Mouse Brain	07B	452	23371	0.81191	7	domain	Manual Annotation	Level 1
ST	Brain	Mouse Brain	08A	377	23371	0.820411	8	domain	Manual Annotation	Level 1
ST	Brain	Mouse Brain	08B	462	23371	0.862825	9	domain	Manual Annotation	Level 1
ST	Brain	Mouse Brain	09A	482	23371	0.832029	8	domain	Manual Annotation	Level 1
ST	Brain	Mouse Brain	09B	501	23371	0.791207	9	domain	Manual Annotation	Level 1
ST	Brain	Mouse Brain	10A	474	23371	0.870451	8	domain	Manual Annotation	Level 1
ST	Brain	Mouse Brain	10B	511	23371	0.877635	9	domain	Manual Annotation	Level 1
ST	Brain	Mouse Brain	11A	484	23371	0.782587	9	domain	Manual Annotation	Level 1
ST	Brain	Mouse Brain	12A	501	23371	0.832174	9	domain	Manual Annotation	Level 1
ST	Brain	Mouse Brain	12B	542	23371	0.800455	9	domain	Manual Annotation	Level 1
ST	Brain	Mouse Brain	13A	429	23371	0.848729	9	domain	Manual Annotation	Level 1
ST	Brain	Mouse Brain	13B	503	23371	0.806775	9	domain	Manual Annotation	Level 1
ST	Brain	Mouse Brain	14A	569	23371	0.801084	10	domain	Manual Annotation	Level 1
ST	Brain	Mouse Brain	14B	582	23371	0.800028	10	domain	Manual Annotation	Level 1
ST	Brain	Mouse Brain	15A	552	23371	0.855727	10	domain	Manual Annotation	Level 1
ST	Brain	Mouse Brain	15B	540	23371	0.839615	10	domain	Manual Annotation	Level 1
ST	Brain	Mouse Brain	16A	553	23371	0.835078	10	domain	Manual Annotation	Level 1
ST	Brain	Mouse Brain	16B	513	23371	0.835918	10	domain	Manual Annotation	Level 1
ST	Brain	Mouse Brain	17B	597	23371	0.812586	10	domain	Manual Annotation	Level 1
ST	Brain	Mouse Brain	18A	571	23371	0.809074	11	domain	Manual Annotation	Level 1
ST	Brain	Mouse Brain	19A	579	23371	0.822191	11	domain	Manual Annotation	Level 1
ST	Brain	Mouse Brain	19B	596	23371	0.826553	11	domain	Manual Annotation	Level 1
ST	Brain	Mouse Brain	20A	550	23371	0.827731	11	domain	Manual Annotation	Level 1
ST	Brain	Mouse Brain	20B	527	23371	0.814755	11	domain	Manual Annotation	Level 1
Slideseq	Brain	Mouse OB	GSM5173925_OB1_Slide1	15820	21354	0.977454	4	domain	Layer marker genes	Level 1	https://db.cngb.org/stomics/datasets/STDS0000172	Wang, IH., Murray, E., Andrews, G. et al. Spatial transcriptomic reconstruction of the mouse olfactory glomerular map suggests principles of odor processing. Nat Neurosci 25, 484–492 (2022).
Slideseq	Brain	Mouse OB	GSM5173926_OB1_Slide2	13000	21645	0.968375	4	domain	Layer marker genes	Level 1
Slideseq	Brain	Mouse OB	GSM5173927_OB1_Slide3	16180	22068	0.976675	4	domain	Layer marker genes	Level 1
Slideseq	Brain	Mouse OB	GSM5173928_OB1_Slide4	19553	22019	0.978151	4	domain	Layer marker genes	Level 1
Slideseq	Brain	Mouse OB	GSM5173929_OB1_Slide5	22190	22170	0.979707	4	domain	Layer marker genes	Level 1
Slideseq	Brain	Mouse OB	GSM5173930_OB1_Slide6	23572	21997	0.978331	4	domain	Layer marker genes	Level 1
Slideseq	Brain	Mouse OB	GSM5173931_OB1_Slide7	24619	21651	0.982248	4	domain	Layer marker genes	Level 1
Slideseq	Brain	Mouse OB	GSM5173932_OB1_Slide8	19179	21646	0.978237	4	domain	Layer marker genes	Level 1
Slideseq	Brain	Mouse OB	GSM5173933_OB1_Slide9	28311	21957	0.980366	4	domain	Layer marker genes	Level 1
Slideseq	Brain	Mouse OB	GSM5173934_OB1_Slide10	26542	22167	0.978577	4	domain	Layer marker genes	Level 1
Slideseq	Brain	Mouse OB	GSM5173935_OB1_Slide11	22199	22428	0.982559	4	domain	Layer marker genes	Level 1
Slideseq	Brain	Mouse OB	GSM5173936_OB1_Slide12	26868	22003	0.977222	4	domain	Layer marker genes	Level 1
Slideseq	Brain	Mouse OB	GSM5173937_OB1_Slide13	24549	22771	0.982716	4	domain	Layer marker genes	Level 1
Slideseq	Brain	Mouse OB	GSM5173938_OB1_Slide14	18453	22199	0.981726	4	domain	Layer marker genes	Level 1
Slideseq	Brain	Mouse OB	GSM5173939_OB1_Slide15	27014	21826	0.979869	4	domain	Layer marker genes	Level 1
Slideseq	Brain	Mouse OB	GSM5173940_OB1_Slide16	18298	21815	0.979177	4	domain	Layer marker genes	Level 1
Slideseq	Brain	Mouse OB	GSM5173941_OB1_Slide17	19257	21809	0.979006	4	domain	Layer marker genes	Level 1
Slideseq	Brain	Mouse OB	GSM5173942_OB1_Slide18	18297	21641	0.982047	4	domain	Layer marker genes	Level 1
Slideseq	Brain	Mouse OB	GSM5173943_OB1_Slide19	11593	21602	0.98229	4	domain	Layer marker genes	Level 1
Slideseq	Brain	Mouse OB	GSM5173944_OB1_Slide20	4457	21434	0.978076	2	domain	Layer marker genes	Level 1
Slideseq	Brain	Brain	Puck_200115_08_data	41614	4000	0.973609	14	celltype	Supervised Transfer	Level 2	https://gene.ai.tencent.com/SpatialOmics/dataset?datasetID=1	Stickels, R.R., Murray, E., Kumar, P. et al. Highly sensitive spatial transcriptomics at near-cellular resolution with Slide-seqV2. Nat Biotechnol 39, 313–319 (2021).
Slideseq	Brain	Brain	Puck_191204_01_data	34199	22457	0.98491	42	celltype	Unsupervised clustering	Level 3
Slideseq	Brain	Brain	Puck_200127_15_data	21724	21220	0.983783	31	celltype	Unsupervised clustering	Level 3
Slideseq	Brain	Brain	Puck_200306_03_data	42550	22542	0.984689	29	celltype	Unsupervised clustering	Level 3
Slideseq	Brain	Brain	SCP948_data	39496	23096	0.989006	26	celltype	Unsupervised clustering	Level 3
Slideseq	Lung	Human Lung	Puck_200727_08	18851	25582	0.985119	9	celltype	Supervised Transfer	Level 2	https://cellxgene.cziscience.com/collections/02b01703-bf1b-48de-b99a-23bef8cccc81	Liu S, Iorgulescu JB, Li S, et al. Spatial maps of T cell receptors and transcriptomes reveal distinct immune niches and interactions in the adaptive immune response. Immunity. 2022 Oct 11;55(10):1940-1952.e5.
Slideseq	Lung	Human Lung	Puck_200727_09	14990	24824	0.987001	9	celltype	Supervised Transfer	Level 2
Slideseq	Lung	Human Lung	Puck_200727_10	15366	25594	0.983768	9	celltype	Supervised Transfer	Level 2
Slideseq	Lung	Human Lung	Puck_220408_13	40217	29731	0.993945	8	celltype	Supervised Transfer	Level 2
Slideseq	Lung	Human Lung	Puck_220408_14	37568	30623	0.992906	8	celltype	Supervised Transfer	Level 2
Slideseq	Lung	Human Lung	Puck_220408_15	35839	30246	0.992186	8	celltype	Supervised Transfer	Level 2
Slideseq	Lung	Human Lung	Puck_220408_20	37563	31174	0.992533	8	celltype	Supervised Transfer	Level 2
Slideseq	Melanoma	Melanoma brain metastasis	ECM01_rep1_data	27325	24710	0.978981	10	celltype	Unsupervised clustering	Level 3	GSE185386 https://gene.ai.tencent.com/SpatialOmics/dataset?datasetID=119	Biermann J, Melms JC, Amin AD, et al. Dissecting the treatment-naive ecosystem of human melanoma brain metastasis. Cell. 2022 Jul 7;185(14):2591-2608.e30.
Slideseq	Melanoma	Melanoma brain metastasis	ECM01_rep2_data	24150	25036	0.978729	9	celltype	Unsupervised clustering	Level 3
Slideseq	Melanoma	Melanoma brain metastasis	ECM06_data	25461	25850	0.986989	9	celltype	Unsupervised clustering	Level 3
Slideseq	Melanoma	Melanoma brain metastasis	ECM08_data	30015	27089	0.985211	10	celltype	Unsupervised clustering	Level 3
Slideseq	Melanoma	Melanoma brain metastasis	ECM10_data	37363	28763	0.983779	9	celltype	Unsupervised clustering	Level 3
Slideseq	Melanoma	Melanoma brain metastasis	MBM05_rep1_data	29536	27854	0.984718	14	celltype	Unsupervised clustering	Level 3
Slideseq	Melanoma	Melanoma brain metastasis	MBM05_rep2_data	32228	29080	0.9851	11	celltype	Unsupervised clustering	Level 3
Slideseq	Melanoma	Melanoma brain metastasis	MBM06_data	27072	29129	0.981207	16	celltype	Unsupervised clustering	Level 3
Slideseq	Melanoma	Melanoma brain metastasis	MBM07_data	38462	27648	0.981624	11	celltype	Unsupervised clustering	Level 3
Slideseq	Melanoma	Melanoma brain metastasis	MBM08_data	35054	28244	0.985693	14	celltype	Unsupervised clustering	Level 3
Slideseq	Melanoma	Melanoma brain metastasis	MBM11_rep1_data	27475	28751	0.98881	14	celltype	Unsupervised clustering	Level 3
Slideseq	Melanoma	Melanoma brain metastasis	MBM11_rep2_data	39049	30314	0.984845	12	celltype	Unsupervised clustering	Level 3
Slideseq	Melanoma	Melanoma brain metastasis	MBM11_rep3_data	9628	27158	0.989764	18	celltype	Unsupervised clustering	Level 3
Slideseq	Melanoma	Melanoma brain metastasis	MBM13_data	32657	26681	0.985873	9	celltype	Unsupervised clustering	Level 3
Slideseq	Melanoma	Melanoma brain metastasis	MBM18_data	38423	27746	0.983433	9	celltype	Unsupervised clustering	Level 3
Slideseq	Testis	mammalian spermatogenesis	Diabetes_1_data	27194	24420	0.974072	9	celltype	Supervised Transfer	Level 2	https://www.dropbox.com/scl/fi/dr10k6x92hxdnuijgdobn/Testis_Slideseq_Data.zip?rlkey=yy5odlkqqynfped6rixwcnk5l&e=1&dl=0	Chen H, Murray E, Sinha A, et al. Dissecting mammalian spermatogenesis using spatial transcriptomics. Cell Rep. 2021 Nov 2;37(5):109915.
Slideseq	Testis	mammalian spermatogenesis	Diabetes_2_data	42776	24263	0.985206	9	celltype	Supervised Transfer	Level 2
Slideseq	Testis	mammalian spermatogenesis	Diabetes_3_data	33441	23514	0.977136	9	celltype	Supervised Transfer	Level 2
Slideseq	Testis	mammalian spermatogenesis	WT1_data	31659	24450	0.976807	9	celltype	Supervised Transfer	Level 2
Slideseq	Testis	mammalian spermatogenesis	WT2_data	33059	23741	0.974775	9	celltype	Supervised Transfer	Level 2
Slideseq	Testis	mammalian spermatogenesis	WT3_data	39206	23705	0.97846	9	celltype	Supervised Transfer	Level 2
Slideseq	Lymph Node	Human Lymph Node	Puck_201014_06	26027	23887	0.987127	6	celltype	Supervised Transfer	Level 2	https://cellxgene.cziscience.com/collections/02b01703-bf1b-48de-b99a-23bef8cccc81	Liu S, Iorgulescu JB, Li S, et al. Spatial maps of T cell receptors and transcriptomes reveal distinct immune niches and interactions in the adaptive immune response. Immunity. 2022 Oct 11;55(10):1940-1952.e5.
Slideseq	Lymph Node	Human Lymph Node	Puck_220215_11	21003	28575	0.989791	9	celltype	Supervised Transfer	Level 2
Slideseq	Lymph Node	Human Lymph Node	Puck_220215_13	27757	30306	0.98914	9	celltype	Supervised Transfer	Level 2
Slideseq	Lymph Node	Human Lymph Node	Puck_220215_14	36785	32013	0.988667	9	celltype	Supervised Transfer	Level 2
Slideseq	Lymph Node	Human Lymph Node	Puck_220408_07	40982	30146	0.989746	9	celltype	Supervised Transfer	Level 2
Slideseq	Lymph Node	Human Lymph Node	Puck_220408_09	37275	29418	0.990476	9	celltype	Supervised Transfer	Level 2
Slideseq	Lymph Node	Human Lymph Node	Puck_220408_12	37193	29874	0.99112	9	celltype	Supervised Transfer	Level 2
Slideseq	Tonsil	Human Tonsil	Puck_210119_22	26917	23252	0.991329	6	celltype	Supervised Transfer	Level 2
Slideseq	Spleen	Mouse Spleen	Puck_200727_02	11510	20218	0.985703	6	celltype	Supervised Transfer	Level 2
Slideseq	Kidney	Human Normal	Puck_200104_15	24366	25377	0.994446	13	celltype	Supervised Transfer	Level 2	https://cellxgene.cziscience.com/collections/8e880741-bf9a-4c8e-9227-934204631d2a	Marshall JL, Noel T, Wang QS, et al. High-resolution Slide-seqV2 spatial transcriptomics enables discovery of disease-specific cell neighborhoods and pathways. iScience. 2022 Mar 16;25(4):104097.
Slideseq	Kidney	Human Normal	Puck_200104_16	22471	23266	0.996537	13	celltype	Supervised Transfer	Level 2
Slideseq	Kidney	Human Normal	Puck_200104_17	16705	25667	0.991598	8	celltype	Supervised Transfer	Level 2
Slideseq	Kidney	Human Normal	Puck_200104_18	16720	26129	0.991639	8	celltype	Supervised Transfer	Level 2
Slideseq	Kidney	Human Normal	Puck_200104_20	26695	25236	0.994866	12	celltype	Supervised Transfer	Level 2
Slideseq	Kidney	Human Normal	Puck_200104_21	20661	24311	0.996516	12	celltype	Supervised Transfer	Level 2
Slideseq	Kidney	Human Normal	Puck_200104_23	14698	25041	0.994771	9	celltype	Supervised Transfer	Level 2
Slideseq	Kidney	Human Normal	Puck_200113_08	22386	24562	0.996625	12	celltype	Supervised Transfer	Level 2
Slideseq	Kidney	Human Normal	Puck_200113_09	12946	22592	0.995666	8	celltype	Supervised Transfer	Level 2
Slideseq	Kidney	Human Normal	Puck_200113_10	17280	25307	0.991984	8	celltype	Supervised Transfer	Level 2
Slideseq	Kidney	Mouse Normal	Puck_191109_07	21825	20550	0.990679	14	celltype	Supervised Transfer	Level 2	https://cellxgene.cziscience.com/collections/8e880741-bf9a-4c8e-9227-934204631d2a	Marshall JL, Noel T, Wang QS, et al. High-resolution Slide-seqV2 spatial transcriptomics enables discovery of disease-specific cell neighborhoods and pathways. iScience. 2022 Mar 16;25(4):104097.
Slideseq	Kidney	Mouse Normal	Puck_191109_08	26486	19446	0.995661	13	celltype	Supervised Transfer	Level 2
Slideseq	Kidney	Mouse Normal	Puck_191109_09	25279	20262	0.993628	14	celltype	Supervised Transfer	Level 2
Slideseq	Kidney	Mouse Normal	Puck_191109_10	12465	19388	0.993736	13	celltype	Supervised Transfer	Level 2
Slideseq	Kidney	Mouse Normal	Puck_191112_02	17926	21286	0.989598	14	celltype	Supervised Transfer	Level 2
Slideseq	Kidney	Mouse Normal	Puck_191112_04	13096	20812	0.990999	9	celltype	Supervised Transfer	Level 2
Slideseq	Kidney	Mouse Normal	Puck_191112_05	9075	19621	0.996369	12	celltype	Supervised Transfer	Level 2
Slideseq	Kidney	Mouse Normal	Puck_191112_07	12675	19157	0.994263	13	celltype	Supervised Transfer	Level 2
Slideseq	Kidney	Mouse Normal	Puck_191112_13	14497	17669	0.997015	11	celltype	Supervised Transfer	Level 2
Slideseq	Kidney	Mouse Normal	Puck_191204_13	30477	22102	0.98775	14	celltype	Supervised Transfer	Level 2
Slideseq	Kidney	Mouse Diabetic Kidney Disease	Puck_191109_14	10930	18956	0.994585	12	celltype	Supervised Transfer	Level 2	https://cellxgene.cziscience.com/collections/8e880741-bf9a-4c8e-9227-934204631d2a	Marshall JL, Noel T, Wang QS, et al. High-resolution Slide-seqV2 spatial transcriptomics enables discovery of disease-specific cell neighborhoods and pathways. iScience. 2022 Mar 16;25(4):104097.
Slideseq	Kidney	Mouse Diabetic Kidney Disease	Puck_191109_18	16582	18064	0.996575	13	celltype	Supervised Transfer	Level 2
Slideseq	Kidney	Mouse Diabetic Kidney Disease	Puck_191109_19	16936	18447	0.996629	13	celltype	Supervised Transfer	Level 2
Slideseq	Kidney	Mouse Diabetic Kidney Disease	Puck_191109_20	12038	17811	0.99671	13	celltype	Supervised Transfer	Level 2
Slideseq	Kidney	Mouse Diabetic Kidney Disease	Puck_191112_08	6968	18662	0.995681	12	celltype	Supervised Transfer	Level 2
Slideseq	Kidney	Mouse Diabetic Kidney Disease	Puck_191204_03	18868	21508	0.983739	14	celltype	Supervised Transfer	Level 2
Slideseq	Kidney	Mouse Diabetic Kidney Disease	Puck_191204_04	20917	21855	0.98504	14	celltype	Supervised Transfer	Level 2
Slideseq	Kidney	Mouse Diabetic Kidney Disease	Puck_191204_05	26388	21564	0.986381	14	celltype	Supervised Transfer	Level 2
Slideseq	Kidney	Mouse Diabetic Kidney Disease	Puck_191204_07	29130	22121	0.989378	14	celltype	Supervised Transfer	Level 2
Slideseq	Kidney	Mouse Diabetic Kidney Disease	Puck_191204_08	21518	21265	0.990904	14	celltype	Supervised Transfer	Level 2
Slideseq	Kidney	Mouse Autosomal Dominant Polycystic Kidney Disease	Puck_191223_21	21027	20803	0.981167	14	celltype	Supervised Transfer	Level 2	https://cellxgene.cziscience.com/collections/8e880741-bf9a-4c8e-9227-934204631d2a	Marshall JL, Noel T, Wang QS, et al. High-resolution Slide-seqV2 spatial transcriptomics enables discovery of disease-specific cell neighborhoods and pathways. iScience. 2022 Mar 16;25(4):104097.
Slideseq	Kidney	Mouse Autosomal Dominant Polycystic Kidney Disease	Puck_191223_22	18459	21695	0.979882	10	celltype	Supervised Transfer	Level 2
Slideseq	Kidney	Mouse Autosomal Dominant Polycystic Kidney Disease	Puck_191223_23	23176	21431	0.983964	14	celltype	Supervised Transfer	Level 2
Slideseq	Kidney	Mouse Autosomal Dominant Polycystic Kidney Disease	Puck_191223_24	27116	21486	0.985743	14	celltype	Supervised Transfer	Level 2
Slideseq	Kidney	Mouse Autosomal Dominant Polycystic Kidney Disease	Puck_200102_09	24405	21651	0.980916	10	celltype	Supervised Transfer	Level 2
Slideseq	Kidney	Mouse Autosomal Dominant Polycystic Kidney Disease	Puck_200104_06	28902	21086	0.985926	12	celltype	Supervised Transfer	Level 2
Slideseq	Kidney	Mouse Autosomal Dominant Polycystic Kidney Disease	Puck_200104_07	28401	21263	0.986523	12	celltype	Supervised Transfer	Level 2
Slideseq	Kidney	Mouse Autosomal Dominant Polycystic Kidney Disease	Puck_200104_09	23887	21477	0.981809	13	celltype	Supervised Transfer	Level 2
Slideseq	Kidney	Mouse Autosomal Dominant Polycystic Kidney Disease	Puck_200104_10	24454	20322	0.99148	13	celltype	Supervised Transfer	Level 2
Slideseq	Kidney	Mouse Autosomal Dominant Polycystic Kidney Disease	Puck_200104_14	20613	20986	0.983193	10	celltype	Supervised Transfer	Level 2
Stereoseq	Brain	Mouse Olfactory Bulb	S1	107416	26145	0.97786	12	domain	Layer marker genes	Level 1	https://db.cngb.org/stomics/mosta/download/	Chen, A., Liao, S., Cheng, M., et al. (2022). Spatiotemporal transcriptomic atlas of mouse organogenesis using DNA nanoball-patterned arrays. Cell, 185(10), 1777-1792.
Stereoseq	Brain	Mouse Olfactory Bulb	S2	104931	23815	0.976247	11	domain	Layer marker genes	Level 1
Stereoseq	Brain	Mouse Hemi-Brain	Data_Whole	38746	26177	0.948989	20	domain	Layer marker genes	Level 1
Stereoseq	Brain	Mouse Hemi-Brain	Cell_Bin_Data_Whole	46436	25879	0.969099	28	celltype	Cell type marker genes	Level 1
Stereoseq	Brain	MOSAT	E16.5_E1S3_cell_bin_whole_brain	64718	23368	0.976236	33	celltype	Cell type marker genes	Level 1
VisiumHD	Brain	Mouse Brain	FFPE	98917	19059	0.963793	15	domain	Unsupervised clustering	Level 3	https://www.10xgenomics.com/	10x Genomics
VisiumHD	Brain	Mouse Brain	Fixed Frozen	109332	19059	0.951379	19	domain	Unsupervised clustering	Level 3
VisiumHD	Brain	Mouse Brain	Fresh Frozen	113885	19059	0.881338	26	domain	Unsupervised clustering	Level 3
VisiumHD	Intestine	Colorectal Cancer	Sample_P1_CRC	378837	18085	0.988827	9	celltype	Unsupervised clustering + Marker genes	Level 1	https://www.10xgenomics.com/platforms/visium/product-family/dataset-human-crc	Oliveira, M.F.d., Romero, J.P., Chung, M. et al. High-definition spatial transcriptomic profiling of immune cell populations in colorectal cancer. Nat Genet 57, 1512–1523 (2025).
VisiumHD	Intestine	Colorectal Cancer	Sample_P2_CRC	461459	18085	0.974754	9	celltype	Unsupervised clustering + Marker genes	Level 1
VisiumHD	Intestine	Colorectal Cancer	Sample_P5_CRC	448083	18085	0.979869	9	celltype	Unsupervised clustering + Marker genes	Level 1
seqFISH	Brain	OB	View0	252	9961	0.929245	9	celltype	Unsupervised clustering + Marker genes	Level 1	https://github.com/CaiGroup/seqFISH-PLUS	Eng CL, Lawson M, Zhu Q, et al. Transcriptome-scale super-resolved imaging in tissues by RNA seqFISH. Nature. 2019 Apr;568(7751):235-239.
seqFISH	Brain	OB	View1	342	9961	0.938353	6	celltype	Unsupervised clustering + Marker genes	Level 1
seqFISH	Brain	OB	View2	305	9961	0.908316	6	celltype	Unsupervised clustering + Marker genes	Level 1
seqFISH	Brain	OB	View3	323	9961	0.905429	5	celltype	Unsupervised clustering + Marker genes	Level 1
seqFISH	Brain	OB	View4	346	9961	0.911206	6	celltype	Unsupervised clustering + Marker genes	Level 1
seqFISH	Brain	OB	View5	291	9961	0.891129	7	celltype	Unsupervised clustering + Marker genes	Level 1
seqFISH	Brain	OB	View6	191	9961	0.929185	7	celltype	Unsupervised clustering + Marker genes	Level 1
seqFISH	Brain	SVZ	View0	118	9961	0.723784	8	celltype	Unsupervised clustering + Marker genes	Level 1	https://github.com/CaiGroup/seqFISH-PLUS	Eng CL, Lawson M, Zhu Q, et al. Transcriptome-scale super-resolved imaging in tissues by RNA seqFISH. Nature. 2019 Apr;568(7751):235-239.
seqFISH	Brain	SVZ	View1	108	9961	0.684708	9	celltype	Unsupervised clustering + Marker genes	Level 1
seqFISH	Brain	SVZ	View2	90	9961	0.590089	11	celltype	Unsupervised clustering + Marker genes	Level 1
seqFISH	Brain	SVZ	View3	105	9961	0.644045	9	celltype	Unsupervised clustering + Marker genes	Level 1
seqFISH	Brain	SVZ	View4	101	9961	0.667285	11	celltype	Unsupervised clustering + Marker genes	Level 1
seqFISH	Brain	SVZ	View5	276	9961	0.915906	13	celltype	Unsupervised clustering + Marker genes	Level 1
seqFISH	Brain	SVZ	View6	108	9961	0.833029	4	celltype	Unsupervised clustering + Marker genes	Level 1
STARmap	Brain	Mouse Medial Prefrontal Cortex	BZ5	1049	166	0.694316	4	domain	Manual Annotation	Level 1	https://www.starmapresources.org/data https://github.com/zhengli09/BASS-Analysis/blob/master/data/starmap_mpfc.RData	Wang X, Allen WE, Wright MA, et al. Three-dimensional intact-tissue sequencing of single-cell transcriptional states. Science. 2018 Jul 27;361(6400):eaat5691.
STARmap	Brain	Mouse Medial Prefrontal Cortex	BZ5	1049	166	0.694316	15	celltype	Unsupervised clustering + Marker genes	Level 1
STARmap	Brain	Mouse Medial Prefrontal Cortex	BZ9	1053	166	0.765569	4	domain	Manual Annotation	Level 1
STARmap	Brain	Mouse Medial Prefrontal Cortex	BZ9	1053	166	0.765569	15	celltype	Unsupervised clustering + Marker genes	Level 1
STARmap	Brain	Mouse Medial Prefrontal Cortex	BZ14	1088	166	0.695789	4	domain	Manual Annotation	Level 1
STARmap	Brain	Mouse Medial Prefrontal Cortex	BZ14	1088	166	0.695789	15	celltype	Unsupervised clustering + Marker genes	Level 1
STARmap	Brain	Mouse Visual Cortex	20180505_BY3_1kgenes	1207	1020	0.768699	7	domain	Manual Annotation	Level 1	https://zenodo.org/record/7830764#.ZDpObi-1HUI	Wang X, Allen WE, Wright MA, et al. Three-dimensional intact-tissue sequencing of single-cell transcriptional states. Science. 2018 Jul 27;361(6400):eaat5691.
STARmap	Brain	Mouse Visual Cortex	20180505_BY3_1kgenes	1207	1020	0.768699	15	celltype	Unsupervised clustering + Marker genes	Level 1
STARmap	Brain	Mouse Visual Cortex	20180410_BY3_1kgenes	930	1020	0.710544	15	celltype	Unsupervised clustering + Marker genes	Level 1
MERFISH	Brain	Hypothalamus	Animal1_Bregma0.26	4832	155	0.656657	9	celltype	Unsupervised clustering + Marker genes	Level 1	https://datadryad.org/stash/dataset/doi:10.5061/dryad.8t8s248	Moffitt JR, Bambah-Mukku D, Eichhorn SW, et al. Molecular, spatial, and functional single-cell profiling of the hypothalamic preoptic region. Science. 2018 Nov 16;362(6416):eaau5324.
MERFISH	Brain	Hypothalamus	Animal1_Bregma0.21	4787	155	0.657703	9	celltype	Unsupervised clustering + Marker genes	Level 1
MERFISH	Brain	Hypothalamus	Animal1_Bregma0.16	5169	155	0.653459	8	celltype	Unsupervised clustering + Marker genes	Level 1
MERFISH	Brain	Hypothalamus	Animal1_Bregma0.11	5070	155	0.645729	9	celltype	Unsupervised clustering + Marker genes	Level 1
MERFISH	Brain	Hypothalamus	Animal1_Bregma0.06	5343	155	0.618991	9	celltype	Unsupervised clustering + Marker genes	Level 1
MERFISH	Brain	Hypothalamus	Animal1_Bregma0.01	5338	155	0.593391	9	celltype	Unsupervised clustering + Marker genes	Level 1
MERFISH	Brain	Hypothalamus	Animal1_Bregma-0.04	5488	155	0.581248	8	domain	Manual Annotation	Level 1
MERFISH	Brain	Hypothalamus	Animal1_Bregma-0.04	5488	155	0.581248	9	celltype	Unsupervised clustering + Marker genes	Level 1
MERFISH	Brain	Hypothalamus	Animal1_Bregma-0.09	5557	155	0.568419	8	domain	Manual Annotation	Level 1
MERFISH	Brain	Hypothalamus	Animal1_Bregma-0.09	5557	155	0.568419	9	celltype	Unsupervised clustering + Marker genes	Level 1
MERFISH	Brain	Hypothalamus	Animal1_Bregma-0.14	5926	155	0.574951	8	domain	Manual Annotation	Level 1
MERFISH	Brain	Hypothalamus	Animal1_Bregma-0.14	5926	155	0.574951	9	celltype	Unsupervised clustering + Marker genes	Level 1
MERFISH	Brain	Hypothalamus	Animal1_Bregma-0.19	5803	155	0.577759	8	domain	Manual Annotation	Level 1
MERFISH	Brain	Hypothalamus	Animal1_Bregma-0.19	5803	155	0.577759	9	celltype	Unsupervised clustering + Marker genes	Level 1
MERFISH	Brain	Hypothalamus	Animal1_Bregma-0.24	5543	155	0.586867	8	domain	Manual Annotation	Level 1
MERFISH	Brain	Hypothalamus	Animal1_Bregma-0.24	5543	155	0.586867	9	celltype	Unsupervised clustering + Marker genes	Level 1
MERFISH	Brain	Hypothalamus	Animal1_Bregma-0.29	5517	155	0.575745	9	celltype	Unsupervised clustering + Marker genes	Level 1
MERFISH	Brain	Hypothalamus	Animal2_Bregma0.26	4447	155	0.618596	9	celltype	Unsupervised clustering + Marker genes	Level 1
MERFISH	Brain	Hypothalamus	Animal2_Bregma0.21	4572	155	0.62117	8	celltype	Unsupervised clustering + Marker genes	Level 1
MERFISH	Brain	Hypothalamus	Animal2_Bregma0.16	4561	155	0.626377	9	celltype	Unsupervised clustering + Marker genes	Level 1
MERFISH	Brain	Hypothalamus	Animal2_Bregma0.11	4873	155	0.608803	9	celltype	Unsupervised clustering + Marker genes	Level 1
MERFISH	Brain	Hypothalamus	Animal2_Bregma0.06	4621	155	0.613395	9	celltype	Unsupervised clustering + Marker genes	Level 1
MERFISH	Brain	Hypothalamus	Animal2_Bregma0.01	4890	155	0.592609	9	celltype	Unsupervised clustering + Marker genes	Level 1
MERFISH	Brain	Hypothalamus	Animal2_Bregma-0.04	5007	155	0.612447	9	celltype	Unsupervised clustering + Marker genes	Level 1
MERFISH	Brain	Hypothalamus	Animal2_Bregma-0.09	5149	155	0.596468	9	celltype	Unsupervised clustering + Marker genes	Level 1
MERFISH	Brain	Hypothalamus	Animal2_Bregma-0.14	5485	155	0.588476	9	celltype	Unsupervised clustering + Marker genes	Level 1
MERFISH	Brain	Hypothalamus	Animal2_Bregma-0.19	5625	155	0.595811	9	celltype	Unsupervised clustering + Marker genes	Level 1
MERFISH	Brain	Hypothalamus	Animal2_Bregma-0.24	5270	155	0.618022	9	celltype	Unsupervised clustering + Marker genes	Level 1
MERFISH	Brain	Hypothalamus	Animal2_Bregma-0.29	5151	155	0.622917	9	celltype	Unsupervised clustering + Marker genes	Level 1
MERFISH	Brain	Hypothalamus	Animal3_Bregma0.26	4586	155	0.617873	8	celltype	Unsupervised clustering + Marker genes	Level 1
MERFISH	Brain	Hypothalamus	Animal3_Bregma0.21	4688	155	0.616933	9	celltype	Unsupervised clustering + Marker genes	Level 1
MERFISH	Brain	Hypothalamus	Animal3_Bregma0.16	4858	155	0.612854	9	celltype	Unsupervised clustering + Marker genes	Level 1
MERFISH	Brain	Hypothalamus	Animal3_Bregma0.11	5075	155	0.631289	9	celltype	Unsupervised clustering + Marker genes	Level 1
MERFISH	Brain	Hypothalamus	Animal3_Bregma0.06	5187	155	0.595765	9	celltype	Unsupervised clustering + Marker genes	Level 1
MERFISH	Brain	Hypothalamus	Animal3_Bregma0.01	5038	155	0.584235	9	celltype	Unsupervised clustering + Marker genes	Level 1
MERFISH	Brain	Mouse Primary Motor Cortex	mouse1_slice1	2378	254	0.694807	24	celltype	Supervised Transfer	Level 2	https://caltech.box.com/shared/static/dzqt6ryytmjbgyai356s1z0phtnsbaol.gz	Booeshaghi, A.S., Yao, Z., van Velthoven, C. et al. Isoform cell-type specificity in the mouse primary motor cortex. Nature 598, 195–199 (2021).
MERFISH	Brain	Mouse Primary Motor Cortex	mouse1_slice10	2423	254	0.698217	22	celltype	Supervised Transfer	Level 2
MERFISH	Brain	Mouse Primary Motor Cortex	mouse1_slice21	2033	254	0.698345	24	celltype	Supervised Transfer	Level 2
MERFISH	Brain	Mouse Primary Motor Cortex	mouse1_slice31	3106	254	0.70386	22	celltype	Supervised Transfer	Level 2
MERFISH	Brain	Mouse Primary Motor Cortex	mouse1_slice40	4159	254	0.720549	24	celltype	Supervised Transfer	Level 2
MERFISH	Brain	Mouse Primary Motor Cortex	mouse1_slice50	4417	254	0.739981	24	celltype	Supervised Transfer	Level 2
MERFISH	Brain	Mouse Primary Motor Cortex	mouse1_slice62	4791	254	0.671153	24	celltype	Supervised Transfer	Level 2
MERFISH	Brain	Mouse Primary Motor Cortex	mouse1_slice71	5747	254	0.672266	24	celltype	Supervised Transfer	Level 2
MERFISH	Brain	Mouse Primary Motor Cortex	mouse1_slice81	5261	254	0.666724	24	celltype	Supervised Transfer	Level 2
MERFISH	Brain	Mouse Primary Motor Cortex	mouse1_slice91	5661	254	0.675605	24	celltype	Supervised Transfer	Level 2
MERFISH	Brain	Mouse Primary Motor Cortex	mouse1_slice102	6731	254	0.679779	24	celltype	Supervised Transfer	Level 2
CosMx	Lung	NSCLC	NSCLC_Sample10	54002	960	0.87077	18	celltype	Supervised Transfer	Level 2	https://zenodo.org/records/15240431	Pentimalli, T.M., Schallenberg, S., León-Periñán, D., Legnini, I., Theurillat, I., Thomas, G., Boltengagen, A., Fritzsche, S., Nimo, J., Ruff, L., et al. (2025). Combining spatial transcriptomics and ECM imaging in 3D for mapping cellular interactions in the tumor microenvironment. Cell Systems 16, 101261.
CosMx	Lung	NSCLC	NSCLC_Sample10	54002	960	0.87077	9	niche	Unsupervised clustering + Cell type composition	Level 2
CosMx	Lung	NSCLC	NSCLC_Sample16	52865	960	0.88006	18	celltype	Supervised Transfer	Level 2
CosMx	Lung	NSCLC	NSCLC_Sample16	52865	960	0.88006	9	niche	Unsupervised clustering + Cell type composition	Level 2
CosMx	Lung	NSCLC	NSCLC_Sample22	57993	960	0.862025	18	celltype	Supervised Transfer	Level 2
CosMx	Lung	NSCLC	NSCLC_Sample22	57993	960	0.862025	10	niche	Unsupervised clustering + Cell type composition	Level 2
CosMx	Lung	NSCLC	NSCLC_Sample28	58423	960	0.85452	18	celltype	Supervised Transfer	Level 2
CosMx	Lung	NSCLC	NSCLC_Sample28	58423	960	0.85452	10	niche	Unsupervised clustering + Cell type composition	Level 2
CosMx	Brain	Mouse Brain	Mouse_Brain_Hemisphere	48180	950	0.606228	44	celltype	Unsupervised clustering + Marker genes	Level 1	https://nanostring.com/products/cosmx-spatial-molecular-imager/ffpe-dataset/cosmx-smi-mouse-brain-ffpe-dataset/	He, S., Bhatt, R., Brown, C. et al. High-plex imaging of RNA and proteins at subcellular resolution in fixed tissue by spatial molecular imaging. Nat Biotechnol 40, 1794–1806 (2022).
CosMx	Brain	Mouse Brain	Mouse_Brain_Hemisphere	48180	950	0.606228	18	niche	Unsupervised clustering + Cell type composition	Level 2
CosMx	Brain	Mouse Brain	Mouse_Brain_Hippocampus	38736	950	0.600146	42	celltype	Unsupervised clustering + Marker genes	Level 1
CosMx	Brain	Mouse Brain	Mouse_Brain_Hippocampus	38736	950	0.600146	16	niche	Unsupervised clustering + Cell type composition	Level 2
Xenium	Breast	Human Breast Cancer	Human_Breast_Cancer_Rep1	159226	313	0.792814	19	celltype	Supervised Transfer	Level 2	https://www.10xgenomics.com/products/xenium-in-situ/preview-dataset-human-breast	Janesick, A., Shelansky, R., Gottscho, A.D., Wagner, F., Williams, S.R., Rouault, M., Beliakoff, G., Morrison, C.A., Oliveira, M.F., Sicherman, J.T., et al. (2023). High resolution mapping of the tumor microenvironment using integrated single-cell, spatial and in situ analysis. Nature Communications 14, 8353.
Xenium	Breast	Human Breast Cancer	Human_Breast_Cancer_Rep2	115275	313	0.790951	19	celltype	Supervised Transfer	Level 2
Xenium	Brain	Mouse Brain	Mouse_Brain_MultiSection1	155133	248	0.669926	83	domain	Manual Annotation	Level 1	https://www.10xgenomics.com/datasets/fresh-frozen-mouse-brain-replicates-1-standard	Marco Salas, S., Kuemmerle, L.B., Mattsson-Langseth, C., Tismeyer, S., Avenel, C., Hu, T., Rehman, H., Grillo, M., Czarnewski, P., Helgadottir, S., et al. (2025). Optimizing Xenium In Situ data utility by quality assessment and best-practice analysis workflows. Nature Methods 22, 813-823.

## Sheet: S2
Table S2 Recommended clustering methods under different scenarios, summarized by technology, organ, and biological replicates
Technology	Organ	Replicates	Recommendation (top 5)
High Resolution	Brain	No	BASS, stLearn, Banksy, SpaGCN, STAGATE
Low Resolution	Brain	No	STAGATE, GraphST, SEDR, BASS, BayesSpace
10x Visium	High continuity	No	STAGATE, DeepST, SEDR, CCST, GraphST
10x Visium	Low continuity	No	PRECAST, stLearn, STAGATE, SpaGCN, BayesSpace
10x Visium	Brain	Yes	DeepST, Banksy, SEDR, GraphST, STAGATE
MERFISH	Brain	Yes	BASS, stLearn, SpaGCN, PRECAST, Banksy
